# Supplementary material for: A companion to the preclinical common data elements for phenotyping seizures and epilepsy in rodent models. A report of the TASK3‐WG1C: Phenotyping working group of the ILAE/AES joint translational task force
Source: Epilepsia Open. 2022 Dec 13;10(Suppl 1):S87–S111. doi: 10.1002/epi4.12676 (PMC12375991; doi:10.1002/epi4.12676)
Supplement: Supplementary file 1 — Appendix S1 [file EPI4-10-S87-s001.xlsx]

## Sheet: Sheet1
CDE ID	CDE Name	Variable Name	Definition / Description	Question	Permissible Value	Description of Permissible Value	Data Type	Quantifier	Instructions	Priority level for CDE	Recommended Setting	References	Population	Classification (e.g., Core)	Version #	Version Date	Aliases for Variable Name	CRF Module / Guideline	© or TM	Sub-Domain	Domain	Size	Input Restrictions	Min Value	Max Value	Measurement Type	LOINC ID	SNOMED	caDSR ID	CDISC ID
	Epilepsy / Seizure Phenotypes Seizure Occurrence Were seizure-like events observed? Indicator	EpSeizPhenSeizInd	Indicates whether or not there were seizure-like events observed	Were seizure-like events observed?	Yes; Unknown	Yes, seizure-like events were observed; It is unknown if seizure-like events were observed	Alphanumeric	Yes; Unknown	Choose one: were there were seizure-like events observed?	H				Phenotyping				Epilepsy / Seizure Phenotypes		Seizure Occurrence			Single pre-defined variable selected
	Epilepsy / Seizure Phenotypes Seizure Occurrence If yes, were the seizure-like behaviors precipitated by an event? Indicator	EpSeizPhenbehavprecInd	Indicates if the seizure-like behaviors were precipitated by an event	If yes, were the seizure-like behaviors precipitated by an event?	Yes, events were precipitated; No, events were spontaneous (no known cause); Unknown	Yes, events were precipitated; No, events were spontaneous (no known cause); Unknown	Alphanumeric	Yes, events were precipitated; No, events were spontaneous (no known cause); Unknown	Choose one: were seizure-like behaviors precipitated by an event?	H				Phenotyping				Epilepsy / Seizure Phenotypes		Seizure Occurrence			Single pre-defined variable selected
	Epilepsy / Seizure Phenotypes Seizure Occurrence Date of first seizure-like event, if known (repeatable for spontaneous and precipitated events) Date	EpSeizPhenSeizEvDate	Describes the date of the first seizure-like event (MM/DD/YYYY)	Date of first seizure-like event, if known (repeatable for spontaneous and precipitated events)			Numeric	Date (MM/DD/YYYY)	Record the date of the first seizure-like event (MM/DD/YYYY)	L				Phenotyping				Epilepsy / Seizure Phenotypes		Seizure Occurrence			Free-form entry
	Epilepsy / Seizure Phenotypes Seizure Occurrence Time of first seizure-like event, if known (repeatable for spontaneous and precipitated events) Time	EpSeizPhenSeizEvTime	Describes the time of the first seizure-like event (HR:MIN)	Time of first seizure-like event, if known (repeatable for spontaneous and precipitated events)			Numeric	Time (HR:MIN)	Record the time of the first seizure-like event (HR:MIN)	L				Phenotyping				Epilepsy / Seizure Phenotypes		Seizure Occurrence			Free-form entry
	Epilepsy / Seizure Phenotypes Seizure Occurrence Date of last seizure-like event, if known (repeatable for spontaneous and precipitated events) Date	EpSeizPhenLastSeizEvDate	Describes the date of the last seizure-like event (MM/DD/YYYY)	Date of last seizure-like event, if known (repeatable for spontaneous and precipitated events)			Numeric	Date (MM/DD/YYYY)	Record the date of the last seizure-like event (MM/DD/YYYY)	L				Phenotyping				Epilepsy / Seizure Phenotypes		Seizure Occurrence			Free-form entry
	Epilepsy / Seizure Phenotypes Seizure Occurrence Time of last seizure-like event, if known (repeatable for spontaneous and precipitated events) Time	EpSeizPhenLastSeizEvTime	Describes the time of the last seizure-like event (HR:MIN)	Time of last seizure-like event, if known (repeatable for spontaneous and precipitated events)			Numeric	Time (HR:MIN)	Record the time of the last seizure-like event (HR:MIN)	L				Phenotyping				Epilepsy / Seizure Phenotypes		Seizure Occurrence			Free-form entry
	Epilepsy / Seizure Phenotypes Seizure Occurrence If there were precipitating events, when did seizure-like event(s) occur? Category	EpSeizPhenPrecEvCat	Indicates when seizure-like events occurred	If there were precipitating events, when did seizure-like event(s) occur?	Prior to precipitating event; Immediate, at time of precipitating event; <7 days after precipitating event; >7 days after precipitating event; Unknown	Seizure-like event(s) occurred prior to precipitating event; Immediate, Seizure-like event(s) occurred at time of precipitating event; Seizure-like event(s) occurred <7 days after precipitating event; Seizure-like event(s) occurred >7 days after precipitating event; It is unknown when seizure-like event(s) occurred	Alphanumeric	Prior to precipitating event; Immediate, at time of precipitating event; <7 days after precipitating event; >7 days after precipitating event; Unknown	Choose one: when did seizure-like events occur?	H				Phenotyping				Epilepsy / Seizure Phenotypes		Seizure Occurrence			Single pre-defined variable selected
	Epilepsy / Seizure Phenotypes Seizure Occurrence If there were precipitating events, please indicate the type? Type	EpSeizPhenPrecEvTyp	Indicates the type of precipitating events	If there were precipitating events, please indicate the type?	Anesthesia; Surgery; Drug or Investigational agent administration; Infectious agent; Physical trauma; Special genetic background / manipulation; Special diet; Handling; Other acute seizure induction protocol; Other	The precipitating event was anesthesia; The precipitating event was surgery; The precipitating event was drug or Investigational agent administration; The precipitating event was an infectious agent; The precipitating event was physical trauma; The precipitating event was a special genetic background / manipulation; The precipitating event was a special diet; The precipitating event was handling;…	Alphanumeric	Anesthesia; Surgery; Drug or Investigational agent administration; Infectious agent; Physical trauma; Special genetic background / manipulation; Special diet; Handling; Other acute seizure induction protocol; Other	Choose one: the type of precipitating events	H				Phenotyping				Epilepsy / Seizure Phenotypes		Seizure Occurrence			Free-form entry
	Epilepsy / Seizure Phenotypes Seizure Occurrence If yes, Date of precipitating event Date	EpSeizPhenPrecEvDate	Describes the date of the precipitating event	If yes, Date of precipitating event			Numeric	Date (MM/DD/YYYY)	Record the date of the precipitating event	L				Phenotyping				Epilepsy / Seizure Phenotypes		Seizure Occurrence			Free-form entry
	Epilepsy / Seizure Phenotypes Seizure Occurrence If yes, Time of precipitating event Time	EpSeizPhenPrecEvTime	Describes the time of the precipitating event (HR:MIN)	If yes, Time of precipitating event			Numeric	Time (HR:MIN)	Record the time of the precipitating event (HR:MIN)	L				Phenotyping				Epilepsy / Seizure Phenotypes		Seizure Occurrence			Free-form entry
	Epilepsy / Seizure Phenotypes Seizure Occurrence If there were spontaneous seizure-like events, were these events recurrent? Indicator	EpSeizPhenSponEvInd	Indicates if there were recurrent spontaneous seizure-like events	If there were spontaneous seizure-like events, were these events recurrent?	Yes, recurrent unprovoked (at different days); Yes, single (1 or more on single day); Unknown	Yes, recurrent unprovoked (at different days); Yes, single (1 or more on single day); Unknown	Alphanumeric	Yes, recurrent unprovoked (at different days); Yes, single (1 or more on single day); Unknown	Choose one: were there recurrent spontaneous seizure-like events?	H				Phenotyping				Epilepsy / Seizure Phenotypes		Seizure Occurrence			Single pre-defined variable selected
	Epilepsy / Seizure Phenotypes Seizure Acute Seizure Precipitating Protocol Uploaded	EpSeizPhenInductFileID	Indicates the filename of the uploaded protocol of seizure induction	If seizure induction protocol was uploaded, indicate the filename			Alphanumeric		Type the filename of the uploaded protocol for seizure induction	L				Phenotyping				Epilepsy / Seizure Phenotypes		Seizure Acute Seizure Precipitating Method			Free-form entry
	Epilepsy / Seizure Phenotypes Seizure Acute Seizure Precipitating Method Induction by electrical stimulation Indicator	EpSeizPhenElecStimInd	Indicates if there was induction by electrical stimulation	Induction by electrical stimulation	Yes; No	Yes, induction was by electrical stimulation; No, induction was not by electrical stimulation	Alphanumeric	Yes; No	Choose one: was there induction by electrical stimulation?	I				Phenotyping				Epilepsy / Seizure Phenotypes		Seizure Acute Seizure Precipitating Method			Single pre-defined variable selected
	Epilepsy / Seizure Phenotypes Seizure Acute Seizure Precipitating Method If induction by electrical stimulation, date of induction Date	EpSeizPhenElecStimDate	Describes the date of induction by electrical stimulation (MM/DD/YYYY)	If induction by electrical stimulation, date of induction			Numeric	Date (MM/DD/YYYY)	Record the date of induction by electrical stimulation (MM/DD/YYYY)	L				Phenotyping				Epilepsy / Seizure Phenotypes		Seizure Acute Seizure Precipitating Method			Free-form entry
	Epilepsy / Seizure Phenotypes Seizure Acute Seizure Precipitating Method If induction by electrical stimulation, time of induction Time	EpSeizPhenElecStimTime	Describes the time of induction by electrical stimulation (HR:MIN)	If induction by electrical stimulation, time of induction			Numeric	Time (HR:MIN)	Record the time of induction by electrical stimulation (HR:MIN)	L				Phenotyping				Epilepsy / Seizure Phenotypes		Seizure Acute Seizure Precipitating Method			Free-form entry
	Epilepsy / Seizure Phenotypes Seizure Acute Seizure Precipitating Method Induction by handling Indicator	EpSeizPhenHandInd	Indicates if there was induction by handling	Induction by handling	Yes; No	Yes induction was by handling; No, induction was not by handling	Alphanumeric	Yes; No	Choose one: was there induction by handling?	I				Phenotyping				Epilepsy / Seizure Phenotypes		Seizure Acute Seizure Precipitating Method			Single pre-defined variable selected
	Epilepsy / Seizure Phenotypes Seizure Acute Seizure Precipitating Method If induction by handling, were seizure-like events observed after handling Indicator	EpSeizPhenHandSeizInd	Indicates if there were seizure-like events observed after handing, if there was induction handling	If induction by handling, were seizure-like events observed after handling	Yes; No; Unclear	Yes, there were seizure-like events observed after handling; There were no seizure-like events observed after handling; It is unclear if there were seizure-like events observed after handling	Alphanumeric	Yes; No; Unclear	Choose one: were there seizure-like events observed after handing?	L				Phenotyping				Epilepsy / Seizure Phenotypes		Seizure Acute Seizure Precipitating Method			Single pre-defined variable selected
	Epilepsy / Seizure Phenotypes Seizure Acute Seizure Precipitating Method If induction by handling, date of induction Date	EpSeizPhenHandDate	Describes the date of induction by handling (MM/DD/YYYY)	If induction by handling, date of induction			Numeric	Date (MM/DD/YYYY)	Record the date of induction by handling (MM/DD/YYYY)	L				Phenotyping				Epilepsy / Seizure Phenotypes		Seizure Acute Seizure Precipitating Method			Free-form entry
	Epilepsy / Seizure Phenotypes Seizure Acute Seizure Precipitating Method If induction by handling, time of induction Time	EpSeizPhenHandITime	Describes the time of induction by handling (HR:MIN)	If induction by handling, time of induction			Numeric	Time (HR:MIN)	Record the time of induction by handling (HR:MIN)	L				Phenotyping				Epilepsy / Seizure Phenotypes		Seizure Acute Seizure Precipitating Method			Free-form entry
	Epilepsy / Seizure Phenotypes Seizure Acute Seizure Precipitating Method Induction by stress Indicator	EpSeizPhenStressInd	Indicates if there was induction by stress	Induction by stress	Yes; No	Yes, induction was by stress; No, induction was not by stress	Alphanumeric	Yes; No	Choose one: was there induction by stress?	I				Phenotyping				Epilepsy / Seizure Phenotypes		Seizure Acute Seizure Precipitating Method			Single pre-defined variable selected
	Epilepsy / Seizure Phenotypes Seizure Acute Seizure Precipitating Method If induction by stress, date of induction Date	EpSeizPhenStressDate	Describes the date of induction by stress (MM/DD/YYYY)	If induction by stress, date of induction			Numeric	Date (MM/DD/YYYY)	Record the date of induction by stress (MM/DD/YYYY)	L				Phenotyping				Epilepsy / Seizure Phenotypes		Seizure Acute Seizure Precipitating Method			Free-form entry
	Epilepsy / Seizure Phenotypes Seizure Acute Seizure Precipitating Method If induction by stress, time of induction Time	EpSeizPhenStress Time	Describes the time of induction by stress (HR:MIN)	If induction by stress, time of induction			Numeric	Time (HR:MIN)	Record the time of induction by stress (HR:MIN)	L				Phenotyping				Epilepsy / Seizure Phenotypes		Seizure Acute Seizure Precipitating Method			Free-form entry
	Epilepsy / Seizure Phenotypes Seizure Acute Seizure Precipitating Method Induction by sound Indicator	EpSeizPhenSoundInd	Indicates if there was induction by sound	Induction by sound	Yes; No	Yes, induction was by sound; No, induction was not by sound	Alphanumeric	Yes; No	Choose one: was there induction by sound?	I				Phenotyping				Epilepsy / Seizure Phenotypes		Seizure Acute Seizure Precipitating Method			Single pre-defined variable selected
	Epilepsy / Seizure Phenotypes Seizure Acute Seizure Precipitating Method If induction by sound, date of induction Date	EpSeizPhenSoundDate	Describes the date of induction by sound	If induction by sound, date of induction			Numeric	Date (MM/DD/YYYY)	Record the date of induction by sound	L				Phenotyping				Epilepsy / Seizure Phenotypes		Seizure Acute Seizure Precipitating Method			Free-form entry
	Epilepsy / Seizure Phenotypes Seizure Acute Seizure Precipitating Method If induction by sound, time of induction Time	EpSeizPhenSoundTime	Describes the time of induction by sound	If induction by sound, time of induction			Numeric	Time (HR:MIN)	Record the time of induction by sound	L				Phenotyping				Epilepsy / Seizure Phenotypes		Seizure Acute Seizure Precipitating Method			Free-form entry
	Epilepsy / Seizure Phenotypes Seizure Acute Seizure Precipitating Method If induction by sound, specify frequency in Hz Measurement	EpSeizPhenSoundFreqMeasr	Describes the frequency in Hz if there was induction by sound	If induction by sound, specify frequency in Hz			Numeric	Frequency (Hz)	Record the frequency in Hz if there was induction by sound	L				Phenotyping				Epilepsy / Seizure Phenotypes		Seizure Acute Seizure Precipitating Method			Free-form entry
	Epilepsy / Seizure Phenotypes Seizure Acute Seizure Precipitating Method Induction by photic stimulation Indicator	EpSeizPhenPhoStimInd	Indicates if there was induction by photic stimulation	Induction by photic stimulation	Yes; No	Yes, induction was by photic stimulation; No, induction was not by photic stimulation	Alphanumeric	Yes; No	Choose one: was there induction by photic stimulation?	I				Phenotyping				Epilepsy / Seizure Phenotypes		Seizure Acute Seizure Precipitating Method			Single pre-defined variable selected
	Epilepsy / Seizure Phenotypes Seizure Acute Seizure Precipitating Method If induction by photic stimulation, date of induction event Date	EpSeizPhenPhoStimDate	Describes the date of induction by photic stimulation	If induction by photic stimulation, date of induction event			Numeric	Date (MM/DD/YYYY)	Record the date of induction by photic stimulation	L				Phenotyping				Epilepsy / Seizure Phenotypes		Seizure Acute Seizure Precipitating Method			Free-form entry
	Epilepsy / Seizure Phenotypes Seizure Acute Seizure Precipitating Method If induction by photic stimulation, time of induction event Time	EpSeizPhenPhoStimTime	Describes the time of induction by photic stimulation	If induction by photic stimulation, time of induction event			Numeric	Time (HR:MIN)	Record the time of induction by photic stimulation	L				Phenotyping				Epilepsy / Seizure Phenotypes		Seizure Acute Seizure Precipitating Method			Free-form entry
	Epilepsy / Seizure Phenotypes Seizure Acute Seizure Precipitating Method Induction thermally Indicator	EpSeizPhenThermInd	Indicates if there was thermal induction	Induction thermally	Yes; No	Yes, there was thermal induction; No, there was not thermal induction	Alphanumeric	Yes; No	Choose one: was there thermal induction?	I				Phenotyping				Epilepsy / Seizure Phenotypes		Seizure Acute Seizure Precipitating Method			Single pre-defined variable selected
	Epilepsy / Seizure Phenotypes Seizure Acute Seizure Precipitating Method If thermal induction, date of induction event Date	EpSeizPhenTermDate	Describes the date of thermal induction	If thermal induction, date of induction event			Numeric	Date (MM/DD/YYYY)	Record the date of thermal induction	L				Phenotyping				Epilepsy / Seizure Phenotypes		Seizure Acute Seizure Precipitating Method			Free-form entry
	Epilepsy / Seizure Phenotypes Seizure Acute Seizure Precipitating Method If thermal induction, time of induction event Time	EpSeizPhenThermTime	Describes the time of thermal induction	If thermal induction, time of induction event			Numeric	Time (HR:MIN)	Record the time of thermal induction	L				Phenotyping				Epilepsy / Seizure Phenotypes		Seizure Acute Seizure Precipitating Method			Free-form entry
	Epilepsy / Seizure Phenotypes Seizure Acute Seizure Precipitating Method Induction chemically Indicator	EpSeizPhenChemInd	Indicates if there was chemical induction	Induction chemically	Yes; No	Yes, there was chemical induction; No, there was not chemical induction	Alphanumeric	Yes; No	Choose one: was there chemical induction?	I				Phenotyping				Epilepsy / Seizure Phenotypes		Seizure Acute Seizure Precipitating Method			Single pre-defined variable selected
	Epilepsy / Seizure Phenotypes Seizure Acute Seizure Precipitating Method If chemical induction, please specify Type	EpSeizPhenChemTyp	Indicates the type of chemical induction	If chemical induction, please specify	Pentylenetetrazol (PTZ); Bicuculline; Penicillin; Flurothyl; Picrotoxin; Kainic acid; Pilocarpine; Other	Pentylenetetrazol (PTZ) was used for chemical induction; Bicuculline was used for chemical induction; Penicillin was used for chemical induction; Flurothy was used for chemical induction; Picrotoxin was used for chemical induction; Kainic acid was used for chemical induction; Pilocarpine was used for chemical induction; Another chemical was used for induction	Alphanumeric	Pentylenetetrazol (PTZ); Bicuculline; Penicillin; Flurothyl; Picrotoxin; Kainic acid; Pilocarpine; Other	Choose one: what was the type of chemical induction?	I				Phenotyping				Epilepsy / Seizure Phenotypes		Seizure Acute Seizure Precipitating Method			Single pre-defined variable selected
	Epilepsy / Seizure Phenotypes Seizure Acute Seizure Precipitating Method If chemical induction, route of administration Type	EpSeizPhenChemRteTyp	Indicates the route of administration for chemical induction	If chemical induction, route of administration	IP; IV; IM; SC; Inhalation; PO; Intracerebral (local)*; ICV*; Other	The route of administration was intraperitoneal (IP); The route of administration was intravenous (IV); The route of administration was intramuscular (IM); The route of administration was subcutaneous (SC); The route of administration was inhalation; The route of administration was by mouth (PO); The route of administration was intracerebral (local)*; The route of administration was Intracerebrov…	Alphanumeric	IP; IV; IM; SC; Inhalation; PO; Intracerebral (local)*; ICV*; Other	Choose one: what was the route of administration for chemical induction?	I				Phenotyping				Epilepsy / Seizure Phenotypes		Seizure Acute Seizure Precipitating Method			Single pre-defined variable selected
	Epilepsy / Seizure Phenotypes Seizure Acute Seizure Precipitating Method If chemical induction, date of induction event Date	EpSeizPhenChemDate	Describes the date of induction if there was chemical induction (MM/DD/YYYY)	If chemical induction, date of induction event			Numeric	Date (MM/DD/YYYY)	Record the date of induction if there was chemical induction (MM/DD/YYYY)	L				Phenotyping				Epilepsy / Seizure Phenotypes		Seizure Acute Seizure Precipitating Method			Free-form entry
	Epilepsy / Seizure Phenotypes Seizure Acute Seizure Precipitating Method If chemical induction, time of induction event Time	EpSeizPhenChemTime	Describes the time of induction if there was chemical induction (HR:MIN)	If chemical induction, time of induction event			Numeric	Time (HR:MIN)	Record the time of induction if there was chemical induction (HR:MIN)	L				Phenotyping				Epilepsy / Seizure Phenotypes		Seizure Acute Seizure Precipitating Method			Free-form entry
	Epilepsy / Seizure Phenotypes Seizure Acute Seizure Precipitating Method Induction by bacterial or viral infection, or viral introduction of genetic modification Indicator	EpSeizPhenBactInfInd	Indicates if there was induction by bacterial or viral infection, or viral introduction of genetic modification	Induction by bacterial or viral infection, or viral introduction of genetic modification	Yes; No	Yes, there was induction by bacterial or viral infection, or viral introduction of genetic modification; No, there was not induction by bacterial or viral infection, or viral introduction of genetic modification	Alphanumeric	Yes; No	Choose one: was there induction by bacterial or viral infection, or viral introduction of genetic modification?	I				Phenotyping				Epilepsy / Seizure Phenotypes		Seizure Acute Seizure Precipitating Method			Single pre-defined variable selected
	Epilepsy / Seizure Phenotypes Seizure Acute Seizure Precipitating Method If induction by bacterial or viral infection, or viral introduction of genetic modification, date of infection Date	EpSeizPhenBactInfDate	Describes the date of induction by bacterial or viral infection, or viral introduction of genetic modification (MM/DD/YYYY)	If induction by bacterial or viral infection, or viral introduction of genetic modification, date of infection			Numeric	Date (MM/DD/YYYY)	Record the date of induction by bacterial or viral infection, or viral introduction of genetic modification (MM/DD/YYYY)	L				Phenotyping				Epilepsy / Seizure Phenotypes		Seizure Acute Seizure Precipitating Method			Free-form entry
	Epilepsy / Seizure Phenotypes Seizure Acute Seizure Precipitating Method If induction by bacterial or viral infection, or viral introduction of genetic modification, time of infection Time	EpSeizPhenBactInfTime	Describes the time of induction by bacterial or viral infection, or viral introduction of genetic modification (HR:MIN)	If induction by bacterial or viral infection, or viral introduction of genetic modification, time of infection			Numeric	Time (HR:MIN)	Record the time of induction by bacterial or viral infection, or viral introduction of genetic modification (HR:MIN)	L				Phenotyping				Epilepsy / Seizure Phenotypes		Seizure Acute Seizure Precipitating Method			Free-form entry
	Epilepsy / Seizure Phenotypes Seizure Observation Type of monitoring (select any applicable) Type	EpSeizPhenMonitorTyp	Indicates the type of monitoring	Type of monitoring (select any applicable)	Visual Observation; Video; EEG recording; Other	Visual Observation was done; Video recording was done; EEG recording was done; Another type of monitoring was conducted	Alphanumeric	Visual Observation; Video; EEG recording; Other	Choose one or more: what was the type of monitoring?	H				Phenotyping				Epilepsy / Seizure Phenotypes		Seizure Observation			Multiple pre-defined choices
	Epilepsy / Seizure Phenotypes Seizure Observation If other type of monitoring, please specify	EpSeizPhenMonitorTxt	Describes the type of monitoring, if not listed	If other type of monitoring, please specify			Alphanumeric	Type of monitoring	Record the type of monitoring, if not listed	I				Phenotyping				Epilepsy / Seizure Phenotypes		Seizure Observation			Free-form entry
	Epilepsy / Seizure Phenotypes Seizure Observation Observation schedule Type	EpSeizPhenObSchedTyp	Indicates the observation schedule	Observation schedule Type	Continuous; Intermittent	The observation schedule was continuous; The observation schedule was intermittent	Alphanumeric	Continuous; Intermittent	Choose one: what was the observation schedule?	H				Phenotyping				Epilepsy / Seizure Phenotypes		Seizure Observation			Single pre-defined variable selected
	Epilepsy / Seizure Phenotypes Seizure Observation If monitored, add video or EEG filename Text	EpSeizPhenVidEEGFilTxt	Describes the filename for video or EEG monitoring	If monitored, add video or EEG filename			Alphanumeric	Filename	Record the filename for video or EEG monitoring					Phenotyping				Epilepsy / Seizure Phenotypes		Seizure Observation			Free-form entry
	Epilepsy / Seizure Phenotypes Seizure Observation Period of monitoring start date Date	EpSeizPhenMontStartDate	Describes the start date of monitoring (MM/DD/YYYY)	Period of monitoring start date			Numeric	Date (MM/DD/YYYY)	Record the start date of monitoring (MM/DD/YYYY)	I				Phenotyping				Epilepsy / Seizure Phenotypes		Seizure Observation			Free-form entry
	Epilepsy / Seizure Phenotypes Seizure Observation Period of monitoring End date Date	EpSeizPhenMontEndDate	Describes the end date of monitoring (MM/DD/YYYY)	Period of monitoring end date			Numeric	Date (MM/DD/YYYY)	Record the end date of monitoring (MM/DD/YYYY)	I				Phenotyping				Epilepsy / Seizure Phenotypes		Seizure Observation			Free-form entry
	Epilepsy / Seizure Phenotypes Seizure Observation Period of monitoring Start time Time	EpSeizPhenMontStartTime	Describes the start time of monitoring (HR:MIN)	Period of monitoring start time			Numeric	Time (HR:MIN)	Record the start time of monitoring (HR:MIN)	I				Phenotyping				Epilepsy / Seizure Phenotypes		Seizure Observation			Free-form entry
	Epilepsy / Seizure Phenotypes Seizure Observation Period of monitoring End time Time	EpSeizPhenMontEndTime	Describes the end time of monitoring (HR:MIN)	Period of monitoring end time			Numeric	Time (HR:MIN)	Record the end time of monitoring (HR:MIN)	I				Phenotyping				Epilepsy / Seizure Phenotypes		Seizure Observation			Free-form entry
	Epilepsy/Seizure Phenotypes Seizure Type What scale was used Type	EpSeizPhenScaleTyp	Indicates the scale that was used	What scale was used	Racine Scale; Modified Racine Scale; Other; None	A Racine Scale was used; A modified Racine Scale was used; Another type of scale was used; No scale was used	Alphanumeric	Racine Scale; Modified Racine Scale; Other; None	Choose one: what scale was used?	I				Phenotyping				Epilepsy / Seizure Phenotypes		Seizure Type			Single pre-defined variable selected
	Epilepsy/Seizure Phenotypes Seizure Type If other scale please specify Text	EpSeizPhenScaleTxt	Describes the scale that was used, if not listed	If other scale please specify			Alphanumeric	Scale used	Record the scale that was used, if not listed	I				Phenotyping				Epilepsy / Seizure Phenotypes		Seizure Type			Free-form entry
	Epilepsy/Seizure Phenotypes Seizure Type If a scale was used, what was the range of seizure score (check all scores used)? Category	EpSeizPhenScoresCat	Indicates the range of seizure score (check all scores used)	If a scale was used, what was the range of seizure score (check all scores used)?	1; 2; 3; 4; 5; 6; 7; 8; other	Seizure score of 1; Seizure score of 2; Seizure score of 3; Seizure score of 4; Seizure score of 5; Seizure score of 6; Seizure score of 7;Seizure score of 8; Another seizure score	Numeric	1; 2; 3; 4; 5; 6; 7; 8; other	Choose one or more: what was the range of seizure score (check all scores used)?	I				Phenotyping				Epilepsy / Seizure Phenotypes		Seizure Type			Single pre-defined variable selected
	Epilepsy/Seizure Phenotypes Seizure Type If other seizure score, please specify ext	EpSeizPhenScoresTxt	Describes the range of seizure score, if scores are not listed	If other seizure score, please specify			Numeric	Seizure score	Record the range of seizure score, if scores are not listed	I				Phenotyping				Epilepsy / Seizure Phenotypes		Seizure Type			Free-form entry
	Epilepsy/Seizure Phenotypes Seizure Type Motor phenotype Type	EpSeizPhenMotPhenTyp	Indicates the type of motor seizure	Motor phenotype	Tonic; Clonic; Tonic-clonic; Spasms; Myoclonic; Atonic** / falling; Running/hyperactivity; Behavioral arrest/ freezing; Unknown; Other	There was a tonic seizure; There was a clonic seizure; There was a tonic-clonic seizure; There were spasms; There was a myoclonic seizure; There was an atonic seizure** / falling; There was running/hyperactivity; There was behavioral arrest/ freezing; The motor phenotype is unknown; There was another motor phenotype	Alphanumeric	Tonic; Clonic; Tonic-clonic; Spasms; Myoclonic; Atonic** / falling; Running/hyperactivity; Behavioral arrest/ freezing; Unknown; Other	Choose one: what was the type of motor seizure?	H				Phenotyping				Epilepsy / Seizure Phenotypes		Seizure Type			Multiple pre-defined choices
	Epilepsy/Seizure Phenotypes Seizure Type If other motor phenotype, please specify Text	EpSeizPhenMotPhenTxt	Describes the type of motor seizure, if not listed	If other motor phenotype, please specify			Alphanumeric	Motor phenotype	Record the type of motor seizure, if not listed	L				Phenotyping				Epilepsy / Seizure Phenotypes		Seizure Type			Free-form entry
	Epilepsy/Seizure Phenotypes Seizure Type Non-motor phenotype Type	EpSeizPhenNonMotTyp	Indicates the type of non-motor phenotype	Non-motor phenotype	Immobility; Autonomic***; Other; Unknown; Not assessed	There was immobility; There was an autonomic non-motor phenotype***; There was another non-motor phenotype; The non-motor phenotype is unknown; The non-motor phenotype was not assessed	Alphanumeric	Immobility; Autonomic***; Other; Unknown; Not assessed	Choose one: what was the type of non-motor?	H				Phenotyping				Epilepsy / Seizure Phenotypes		Seizure Type			Multiple pre-defined choices
	Epilepsy/Seizure Phenotypes Seizure Type If EEG was recorded, which motor behaviors had seizure correlate? Type	EpSeizPhenMotSeizTyp	Indicates which motor behaviors had a seizure correlate	If EEG was recorded, which motor behaviors had seizure correlate?	Behavioral arrest/ freezing; Tonic; Clonic; Tonic-clonic; Spasms; Myoclonic; Atonic** / falling; Running/hyperactivity; Unknown; Other; Not applicable (no EEG)	Behavioral arrest/ freezing had an EEG correlate; Tonic seizures had an EEG correlate; Clonic seizures had an EEG correlate; Tonic-clonic seizures had an EEG correlate; Spasms had an EEG correlate; Myoclonic seizures had an EEG correlate; Atonic seizures** / falling had an EEG correlate; Running/hyperactivity had an EEG correlate; It is not known which motor behaviors had an EEG correlate; Anothe…	Alphanumeric	Behavioral arrest/ freezing; Tonic; Clonic; Tonic-clonic; Spasms; Myoclonic; Atonic** / falling; Running/hyperactivity; Unknown; Other; Not applicable (no EEG)	Choose one or more: which motor behaviors had a seizure correlate?	L				Phenotyping				Epilepsy / Seizure Phenotypes		Seizure Type			Multiple pre-defined choices
	Epilepsy/Seizure Phenotypes Seizure Type If EEG was recorded, which non-motor behaviors had seizure correlate? Type	EpSeizPhenNonMotSeizTyp	Indicates which non-motor behaviors had a seizure correlate	If EEG was recorded, which non-motor behaviors had seizure correlate?	Behavioral arrest/ freezing; Autonomic***; Unknown; Not assessed; Not applicable (no EEG)	Behavioral arrest/ freezing had an EEG correlate; Autonomic seizures*** had an EEG correlate; It is not known which non-motor behaviors had an EEG correlate; Non-motor behaviors were not assessed; Not applicable (no EEG)	Alphanumeric	Behavioral arrest/ freezing; Autonomic***; Unknown; Not assessed; Not applicable (no EEG)	Choose one or more: which non-motor behaviors had a seizure correlate?	L				Phenotyping				Epilepsy / Seizure Phenotypes		Seizure Type			Multiple pre-defined choices
	Epilepsy/Seizure Phenotypes Seizure Type If there was EEG seizure correlate, please specify onset (select all applicable) Type	EpSeizPhenEEGSeizOnsetTyp	Indicates the onset for EEG seizure correlate	If there was EEG seizure correlate, please specify onset (select all applicable)	Focal* onset; Focal* to bilateral onset; Generalized onset; Unknown onset	There was focal* onset for EEG seizure; There was focal* to bilateral onset for EEG seizure; There was generalized onset for EEG seizure; The onset of the EEG seizure is unknown	Alphanumeric	Focal* onset; Focal* to bilateral onset; Generalized onset; Unknown onset	Choose one or more: what was the onset for EEG seizure correlate?	L				Phenotyping				Epilepsy / Seizure Phenotypes		Seizure Type			Multiple pre-defined choices
	Epilepsy/Seizure Phenotypes Seizure Type Seizure frequency Frequency	EpSeizPhenSeizFreq	Indicates the seizure frequency	Seizure frequency	Single occurrence (1 day only); Rare (<1/month); Monthly (≤3/month); Weekly (1-6/week); Daily (≥1/day); Unknown	There was a single seizure (1 day only); Seizure frequency was rare (<1/month); Seizure frequency was monthly (≤3/month); Seizure frequency was weekly (1-6/week); Seizure frequency was daily (≥1/day); The seizure frequency is unknown	Alphanumeric	Single occurrence (1 day only); Rare (<1/month); Monthly (≤3/month); Weekly (1-6/week); Daily (≥1/day); Unknown	Choose one: what was the seizure frequency?	H				Phenotyping				Epilepsy / Seizure Phenotypes		Seizure Type			Single pre-defined variable selected
	Epilepsy/Seizure Phenotypes Seizure Type If monthly, number per month Number	EpSeizPhenSeizMonthNum	Describes the number of seizures per month	If monthly, number per month			Numeric	Number per month	Record the number of seizures per month	L				Phenotyping				Epilepsy / Seizure Phenotypes		Seizure Type			Free-form entry
	Epilepsy/Seizure Phenotypes Seizure Type If weekly, number per week Number	EpSeizPhenSeizWeekNum	Describes the number of seizures per week	If weekly, number per week			Numeric	Number per week	Record the number of seizures per week	L				Phenotyping				Epilepsy / Seizure Phenotypes		Seizure Type			Free-form entry
	Epilepsy/Seizure Phenotypes Seizure Type If daily, number per day Number	EpSeizPhenSeizDayNum	Describes the number of seizures per day	If daily, number per day			Numeric	Number per day	Record the number of seizures per day	L				Phenotyping				Epilepsy / Seizure Phenotypes		Seizure Type			Free-form entry
	Epilepsy/Seizure Phenotypes Seizure Type If hourly, number per hour Number	EpSeizPhenSeizHourNum	Describes the number of seizures per hour	If hourly, number per hour			Numeric	Number per hour	Record the number of seizures per hour	L				Phenotyping				Epilepsy / Seizure Phenotypes		Seizure Type			Free-form entry
	Epilepsy/Seizure Phenotypes Seizure Type Seizure duration Duration	EpSeizPhenSeizDur	Describes the duration of seizures	Seizure duration	< 5 min; 5-30 min; >30 min	Seizure duration was < 5 min; Seizure duration was 5-30 min; Seizure duration was >30 min	Numeric	< 5 min; 5-30 min; >30 min	Record the duration of seizures	I				Phenotyping				Epilepsy / Seizure Phenotypes		Seizure Type			Single pre-defined variable selected
	Epilepsy / Seizure Phenotypes Seizure semiology / symptoms Seizure semiology/symptoms (may or may not correlate between behavioral manifestations and EEG recordings) Type	EpSeizPhenSemiologyTyp	Indicates the seizure semiology/symptoms	Epilepsy / Seizure Phenotypes Seizure semiology / symptoms Seizure semiology/symptoms (may or may not correlate between behavioral manifestations and EEG recordings)	Tonic, extension; Tonic, flexion; Tonic-clonic behavior; Forelimb clonus; Hindlimb clonus; Facial clonus/ twitching/ chewing; Spasms; Myoclonus; Mixed response (extension/ flexion); Behavioral arrest/freezing; Immobility; Staring; Head nodding; Barrel twist/rotation; Rearing; Falling; Violent Jumping; Wild running; Circling; Straub tail; Cycling/ swimming behavior; Excessive grooming/ water licki…	Tonic, extension; Tonic, flexion; Tonic-clonic behavior; Forelimb clonus; Hindlimb clonus; Facial clonus/ twitching/ chewing; Spasms; Myoclonus; Mixed response (extension/ flexion); Behavioral arrest/freezing; Immobility; Staring; Head nodding; Barrel twist/rotation; Rearing; Falling; Violent Jumping; Wild running; Circling; Straub tail; Cycling/ swimming behavior; Excessive grooming/ water licki…	Alphanumeric	Tonic, extension; Tonic, flexion; Tonic-clonic behavior; Forelimb clonus; Hindlimb clonus; Facial clonus/ twitching/ chewing; Spasms; Myoclonus; Mixed response (extension/ flexion); Behavioral arrest/freezing; Immobility; Staring; Head nodding; Barrel twist/rotation; Rearing; Falling; Violent Jumping; Wild running; Circling; Straub tail; Cycling/ swimming behavior; Excessive grooming/ water licki…	Choose one or more: what were the seizure semiology/symptoms	H				Phenotyping				Epilepsy / Seizure Phenotypes		Seizure Semiology / Symptoms			Multiple pre-defined choices
	Epilepsy / Seizure Phenotypes Seizure semiology / symptoms If other seizure semiology/symptoms, please specify	EpSeizPhenSemiologyTxt	Describes the seizure semiology/symptoms, if not listed	Epilepsy / Seizure Phenotypes Seizure semiology / symptoms If other seizure semiology/symptoms, please specify			Alphanumeric	Seizure semiology/symptoms	Record the seizure semiology/symptoms, if not listed	L				Phenotyping				Epilepsy / Seizure Phenotypes		Seizure Semiology / Symptoms			Free-form entry
	Epilepsy / Seizure Phenotypes Seizure semiology / symptoms If physiological monitoring was done, did heart rate change during a seizure? Indicator	EpSeizPhenHeartRateInd	Indicates whether or not heart rate changed during seizures	Epilepsy / Seizure Phenotypes Seizure semiology / symptoms If physiological monitoring was done, did heart rate change during a seizure?	yes; no; unknown	Yes, heart rate changed; No, heard rate did not change; It is not known if heart rate changed	Alphanumeric	yes; no; unknown	Choose one: did heart rate change during seizures?					Phenotyping				Epilepsy / Seizure Phenotypes		Seizure Semiology / Symptoms			Single pre-defined variable selected
